# Supplementary material for: Impedimetric DNA Sensors for Epirubicin Detection Based on Polythionine Films Electropolymerized from Deep Eutectic Solvent
Source: Sensors (Basel). 2023 Oct 4;23(19):8242. doi: 10.3390/s23198242 (PMC10575168; doi:10.3390/s23198242)
Supplement: Supplementary file 1 [file sensors-23-08242-s001.zip]

Archive with 1 entries (1 files):
- sensors-2604504-supplementary.pdf
